# Supplementary material for: Variation of Glucosinolate Contents in Clubroot-Resistant and -Susceptible Brassica napus Cultivars in Response to Virulence of Plasmodiophora brassicae
Source: Pathogens. 2021 May 6;10(5):563. doi: 10.3390/pathogens10050563 (PMC8148440; doi:10.3390/pathogens10050563)
Supplement: Supplementary file 1 [file pathogens-10-00563-s001.zip]

Archive with 1 entries (1 files):
- pathogens-1163969-supplementary.pdf
